# Supplementary material for: Developing best practices for genotyping-by-sequencing analysis in the construction of linkage maps
Source: Gigascience. 2023 Oct 27;12:giad092. doi: 10.1093/gigascience/giad092 (PMC10603770; doi:10.1093/gigascience/giad092)
Supplement: giad092_Supplemental_File [file giad092_supplemental_file.zip]

Archive with 1 entries (1 files):
- Supplementary_Material.tex
