# Supplementary material for: Developing best practices for genotyping-by-sequencing analysis in the construction of linkage maps
Source: Gigascience. 2023 Oct 27;12:giad092. doi: 10.1093/gigascience/giad092 (PMC10603770; doi:10.1093/gigascience/giad092)
Supplement: giad092_Supplemental_File [file giad092_supplemental_file.zip › Supplementary_Material.tex]

\documentclass[a4paper]{article}
\usepackage{graphicx}
\usepackage{ragged2e}
\usepackage{natbib}
\usepackage{rotating}
\usepackage{float}

\bibliographystyle{vancouver-authoryear}

\renewcommand{\thetable}{S\arabic{table}}
\renewcommand{\thefigure}{S\arabic{figure}}

\begin{document}

\vspace{7cm}

\centering {
\large {Supplementary Material}

\vspace{1cm}

\LARGE{Developing best practices for genotyping-by-sequencing analysis in the construction of linkage maps}

\vspace{2cm}

\normalsize {Cristiane H. Taniguti, Lucas M. Taniguti, Rodrigo R. Amadeu, Jeekin Lau,  Gabriel S. Gesteira, Thiago P. Oliveira, Getulio C. Ferreira, Guilherme S. Pereira, David Byrne, Marcelo Mollinari, Oscar Riera-Lizarau, and A Augusto F. Garcia}
}

\newpage

\justifying


\large Supplementary File 1 - Genotype probabilities in \texttt{OneMap} 3.0 Hidden Markov Model

\vspace{0.3cm}

\normalsize

With a combination of a hidden Markov model (HMM) and the expectation-maximization algorithm (EM) \citep{Lander1987}, \texttt{OneMap} \citep{Margarido2007} can perform multipoint estimation of map genetic distance for F2, backcross, RILs, and outcrossing populations. For the multipoint estimation, \texttt{OneMap} algorithms use code adapted from \texttt{R/QTL} package \citep{Broman2003a}.

In short, the latent variable $G_i, i = 1,...,n$, denotes the true underlying genotypes for the individual at a set of $n$ ordered loci; $O_i$ is the observed variable of the molecular phenotype (observed genotypes) for the locus $i$. The HMM can be represented as \citep{Broman2009}:

\begin{equation}\label{eq:HMM}
P(O|G_i=g_i)= \sum_{g_1}...\sum_{g_i-1}\sum_{g_i+1}...\sum_{g_n}\pi(g_1)\prod_{j=1}^{n-1}t_j(g_j,g_{j+1})\prod_{j=1}^{n}e(g_j,O_j)
\end{equation}

The initial probability $\pi(g_1)$ is the probability of having a given genotype for the first locus ($G_1$), and its value depends on the cross-type. For example, for an outcrossing population, this value will be 0.25, assuming a uniform distribution of all four possible genotypes (AA, BA, AB, and BB). The same reasoning applies to backcross data, with probabilities of 0.5 since there are only two possible genotypes (AA and AB). 

The transition probability $t_j(g_j,g_{j+1})$ is the probability of the genotype in a locus ($G_{j=i+1}$) changing to the next locus genotype ($G_{j+1}$). The initial value for this probability is based on the phase, and recombination fraction estimated by a two-point approach using maximum likelihood estimators \citep{Maliepaard1997}, and is updated after iterations of the EM algorithm.  

The emission probability $e(g_j, O_j)$ is the probability of the observed variable given the genotype, it considers a probability for every possible phased genotype and can include an associated genotyping error. For outcrossing and $F_2$ intercrossing, there are four possibilities. Here we will denote them generically as ``AA'', ``AB'', ``BA'', and ``BB''. The probability value that each one will receive depends on which genotype was observed, the marker type, and the associated error of the genotype ($e$). As an example, If we have a marker type A (``ab'' x ``cd'') we can observe four different genotypes, if we observe the genotype ``ac'' with high confidence ($e = 0$), the phase ``AA'' would receive the maximum probability (1) and the others would receive 0. In the older version, \texttt{OneMap} considered a unique error of $10^{-5}$ ($e$), which means that if the genotype was called as ``ac'', the ``AA'' phased genotype has a probability of  $1 - 10^{-5}$ and the others have $10^{-5}/3$. This way, we can include an uncertainty between the observed genotype and the estimated phased genotype, which characterizes the hidden aspect of the HMM.

For marker type A, this could not seem very useful because the genotype phase is already represented in the observed genotypes. But other marker types do not have a direct relationship between the observed genotype and the estimated phased genotype. For example, if we have a marker type B3.7 and observe the ``ab'' genotype, the estimated phased genotype can be the ``AB'' or ``BA'', and we will consider equal probabilities for them in the emission function. The multipoint aspect of the HMM combined with the expectation-maximization (EM) will change these probabilities, and, in the end, we will be able to differentiate between phased genotypes.

In \texttt{OneMap} 3.0, users can now provide customized error rates or genotype probabilities to control specific errors in their dataset. The values defined by users will be applied in three different ways in the emission function of the HMM. The variable $e$ represents the error rate described in equation 3.1. If users define a single value (\textit{global\_error} argument), it will be the error rate for all observed genotypes. If users provide the genotype errors (\textit{genotype\_errors}), each genotype observed can receive a different error rate value. If users provide a probability for each genotype (\textit{genotypes\_probs}), the values in each cell of the following table will be replaced by their respective user-provided genotype probability.  The tables below are based on R/QTL \citep{Broman2003a} emission function and describe how the error values are implemented in \texttt{OneMap} HMM.

Each observed genotype (columns) receives specific genotype probabilities according to marker type segregation and the error rate. The emission function returns from the iterative steps of the HMM the estimated probability for the phased genotypes. In general, the error rate allows the HMM to change the genotypes according to the information from the entire sequence \citep{Mollinari2019} or batches with proper size  \citep{Schiffthaler2017}.

\begin{table}[H]
    \centering
  \label{fig:emission1}
  \caption{Emission function values according to marker types. The error rate is represented by $e$, unphased genotypes as ``a'', ``b'', ``c'', ``d'' and their combination. The estimated phased genotype\
s are represented by ``AA'', ``AB'', ``BA'' and ``BB''. The ``o'' represents null alleles. Marker types follow the segregation pattern as described in \cite{Wu2002}}

\begin{tabular}{|l|l|l|l|l|l|}
\hline
Marker type                                 & A  & \multicolumn{4}{l|}{observed genotypes} \\ \hline
{Marker sub-types}           & A1 & ac       & ad       & bc      & bd      \\ \cline{2-6}
                                            & A2 & a        & ac       & ba      & bc       \\ \cline{2-6}
                                            & A3 & ac       & a        & bc      & b       \\ \cline{2-6}
                                            & A4 & ab       & a        & b       & o       \\ \hline
{Estimated phased genotypes} & AA & 1-$e$      & $e$/3      & $e$/3     & $e$/3     \\ \cline{2-6}
                                            & AB & $e$/3      & 1-$e$      & $e$/3     & $e$/3     \\ \cline{2-6}
                                            & BA & $e$/3      & $e$/3      & 1-$e$     & $e$/3     \\ \cline{2-6}
                                            & BB & $e$/3      & $e$/3      & $e$/3     & 1-$e$     \\ \hline
\multicolumn{2}{|l|}{\textsf{OneMap} codification}        & 1        & 2        & 3       & 4       \\ \hline
\end{tabular}
\end{table}


\begin{table}[H]
    \centering
  \label{fig:emission2}
    \caption{Continued from table \ref{fig:emission1}}
\begin{tabular}{|l|l|l|l|l|}
\hline
Marker type                                 & B1   & \multicolumn{3}{l|}{observed genotypes} \\ \hline
Marker sub-types                            & B1.5 & a           & ab          & b           \\ \hline
{Estimated phased genotypes} & AA   & 1-$e$         & $e$/3         & $e$/3         \\ \cline{2-5}
                                            & AB   & 1-$e$         & $e$/3         & $e$/3         \\ \cline{2-5}
                                            & BA   & $e$           & 1-$e$         & $e$/3         \\ \cline{2-5}
                                            & BB   & $e$           & $e$/3         & 1-$e$         \\ \hline
\multicolumn{2}{|l|}{\textsf{OneMap} codification}          & 1           & 2           & 3           \\ \hline
\end{tabular}
\end{table}

\begin{table}[H]
    \centering
  \label{fig:emission3}
    \caption{Continued from table \ref{fig:emission1}}
\begin{tabular}{|l|l|l|l|l|}
\hline
Marker type                                 & B2   & \multicolumn{3}{l|}{observed genotypes} \\ \hline
Marker sub-types                            & B2.6 & a           & ab          & b           \\ \hline
{Estimated phased genotypes} & AA   & 1-$e$         & $e$/3         & $e$/3         \\ \cline{2-5}
                                            & AB   & $e$           & 1-$e$         & $e$/3         \\ \cline{2-5}
                                            & BA   & 1-$e$         & $e$/3         & $e$/3         \\ \cline{2-5}
                                            & BB   & $e$           & $e$/3         & 1-$e$         \\ \hline
\multicolumn{2}{|l|}{\textsf{OneMap} codification}          & 1           & 2           & 3           \\ \hline
\end{tabular}
\end{table}

\begin{table}[H]
    \centering
  \label{fig:emission4}
    \caption{Continued from table \ref{fig:emission1}}
\begin{tabular}{|l|l|l|l|l|}
\hline
Marker type                                 & B3   & \multicolumn{3}{l|}{observed genotypes} \\ \hline
Marker sub-types                            & B3.7 & a           & ab          & b           \\ \hline
{Estimated phased genotypes} & AA   & 1-$e$         & $e$           & $e$/3         \\ \cline{2-5}
                                            & AB   & $e$/3         & 1-$e$         & $e$/3         \\ \cline{2-5}
                                            & BA   & $e$/3         & 1-$e$         & $e$/3         \\ \cline{2-5}
                                            & BB   & $e$/3         & $e$           & 1-$e$         \\ \hline
\multicolumn{2}{|l|}{\textsf{OneMap} codification}          & 1           & 2           & 3           \\ \hline
\end{tabular}
\end{table}

\begin{table}
    \centering
  \label{fig:emission5}
      \caption{Continued from table \ref{fig:emission1}}
\begin{tabular}{|l|l|l|l|}
\hline
Marker type                                 & C   & \multicolumn{2}{l|}{observed genotypes} \\ \hline
Marker sub-types                            & C.8 & a                  & o                  \\ \hline
{Estimated phased genotypes} & AA  & (1-$e$)/3                & $e$/3                \\ \cline{2-4}
                                            & AB  & (1-$e$)/3                & $e$/3                \\ \cline{2-4}
                                            & BA  & (1-$e$)/3                & $e$/3                \\ \cline{2-4}
                                            & BB  & $e$                  & 1-$e$                \\ \hline
\multicolumn{2}{|l|}{\textsf{OneMap} codification}         & 1                  & 2                  \\ \hline
\end{tabular}
\end{table}

\begin{table}[H]
    \centering
  \label{fig:emission6}
      \caption{Continued from table \ref{fig:emission1}}
\begin{tabular}{|l|l|l|l|}
\hline
Marker type                                 & D1    & \multicolumn{2}{l|}{observed genotypes} \\ \hline
{Marker sub-types}           & D1.9  & ac                 & bc                 \\ \cline{2-4}
                                            & D1.10 & a                  & ab                 \\ \cline{2-4}
                                            & D1.11 & a                  & b                  \\ \cline{2-4}
                                            & D1.12 & ab                 & a                  \\ \cline{2-4}
                                            & D1.13 & a                  & o                  \\ \hline
{Estimated phased genotypes} & AA    & 1-$e$                & $e$                  \\ \cline{2-4}
                                            & AB    & 1-$e$                & $e$                  \\ \cline{2-4}
                                            & BA    & $e$                  & 1-$e$                \\ \cline{2-4}
                                            & BB    & $e$                  & 1-$e$                \\ \hline
\multicolumn{2}{|l|}{\textsf{OneMap} codification}           & 1                  & 2                  \\ \hline
\end{tabular}
\end{table}

\begin{table}[H]
    \centering
  \label{fig:emission7}
      \caption{Continued from table \ref{fig:emission1}}
\begin{tabular}{|l|l|l|l|}
\hline
Marker type                                 & D2    & \multicolumn{2}{l|}{observed genotypes} \\ \hline
{Marker sub-types}           & D2.14 & ac                 & bc                 \\ \cline{2-4}
                                            & D2.15 & a                  & ab                 \\ \cline{2-4}
                                            & D2.16 & a                  & b                  \\ \cline{2-4}
                                            & D2.17 & ab                 & a                  \\ \cline{2-4}
                                            & D2.18 & a                  & o                  \\ \hline
{Estimated phased genotypes} & AA    & 1-$e$              & $e$                \\ \cline{2-4}
                                            & AB    & $e$                & 1-$e$              \\ \cline{2-4}
                                            & BA    & 1-$e$              & $e$                \\ \cline{2-4}
                                            & BB    & $e$                & 1-$e$              \\ \hline
\multicolumn{2}{|l|}{\textsf{OneMap} codification}           & 1                  & 2                  \\ \hline
\end{tabular}
\end{table}

\newpage

\large Supplementary File 2 -  \texttt{Reads2MapApp} interface demonstration

\vspace{1cm}

\normalsize

To access \texttt{Reads2MapApp}, install and run it in the R environment:

\begin{verbatim}
library(devtools)
install_github("Cristianetaniguti/Reads2MapApp")
Reads2MapApp::run_app()
\end{verbatim}

The command will make the app interface pop up. The first page has a short description of the app's functionalities. Other page options can be accessed by clicking on the menu icon.

\begin{figure}[H]
\centering
\includegraphics[width=1\textwidth]{app1.png}
\caption{\texttt{Reads2MapApp} about page. The red arrow indicates the menu icon to access the app's other pages.
}
\end{figure}

\newpage

Users can upload their data in the "Upload data" section:

\begin{figure}[H]
\centering
\includegraphics[width=1\textwidth]{app2.png}
\caption{\texttt{Reads2MapApp} upload page. The red arrow indicates the button to upload the EmpiricalMaps workflow results.
}
\end{figure}

Once uploaded the options available in each one of the "Empiricalreads2Map" sections will be updated according to the results of the workflow.

\begin{figure}[H]
\centering
\includegraphics[width=1\textwidth]{app3.png}
\caption{Example of the "SNP calling efficiency" section. Venn diagrams are built to show the number of markers identified in the pipelines defined in the options and the common markers between them.
}
\end{figure}

\begin{figure}[H]
\centering
\includegraphics[width=1\textwidth]{app4.png}
\caption{Example of the "Map size" section of \texttt{Reads2MapApp}. The graphic shows the number of markers (left) and the distances between adjacent markers (right) for each method.
}
\end{figure}

\begin{figure}[H]
\centering
\includegraphics[width=1\textwidth]{app5.png}
\caption{Example of the "Breakpoint count" section of \texttt{Reads2MapApp}. The graphic shows the number of estimated breakpoints in each progeny haplotype according to the method selected in the options.
}
\end{figure}

\begin{figure}[H]
\centering
\includegraphics[width=1\textwidth]{app6.png}
\caption{Example of the "Progeny haplotypes" section of \texttt{Reads2MapApp}. The graphic shows the estimated haplotype for the individuals selected in the "Individuals from progeny" options according to the method selected in the options.
}
\end{figure}


\newpage

\begin{sidewaystable}[ph!]

Supplementary Table 8 - List of third-party software and images versions used 

\begin{tabular}{ccc}
Software       & Reference                                                                                                 & Image                                                                      \\ \hline
BWA            & \citet{Li2013}                                                                           & us.gcr.io/broad-gotc-prod/genomes-in-the-cloud:2.5.7-2021-06-09\_16-47-48Z \\
cutadapt       & \citet{Martin2011}                                                                       & cristaniguti/pirs-ddrad-cutadapt:0.0.1                                     \\
Freebayes      & \citet{Garrison2012}                                                                     & Cristaniguti/freebayes:0.0.1                                               \\
GATK           & \citet{McKenna2010}                                                                      & us.gcr.io/broad-gotc-prod/genomes-in-the-cloud:2.5.7-2021-06-09\_16-47-48Z \\
TASSEL         & \citet{Glaubitz2014a}                                                                    & cristaniguti/java-in-the-cloud:0.0.2                                       \\
STACKs         & \citet{Catchen2013}                                                                      & cristaniguti/stacks:0.0.1                                                  \\
PedigreeSim    & \citet{Voorrips2012}                                                                     & cristaniguti/reads2map:0.0.1                                               \\
picard         & \citet{BroadInstitute2009}                                                               & us.gcr.io/broad-gotc-prod/genomes-in-the-cloud:2.5.7-2021-06-09\_16-47-48Z \\
samtools       & \citet{Li2009a}                                                                          & us.gcr.io/broad-gotc-prod/genomes-in-the-cloud:2.5.7-2021-06-09\_16-47-48Z \\
RADinitio      & \citet{Rivera-Colon2020}                                                                 & cristaniguti/radinitio:0.0.1                                               \\
SuperMASSA     & \citet{Serang2012}                                                                       & cristaniguti/reads2map:0.0.1                                               \\
bcftools       & \citet{Danecek2021}                                                                      & lifebitai/bcftools:1.10.2                                                  \\
OneMap         & \begin{tabular}[c]{@{}c@{}}\citet{Margarido2007}\\ and updated in this work\end{tabular} & cristaniguti/reads2map:0.0.1                                               \\
Reads2MapTools & Developed in this work                                                                                    & cristaniguti/reads2map:0.0.1                                               \\
GUSMap         & \citet{Bilton2018}                                                                       & cristaniguti/reads2map:0.0.1                                               \\
updog          & \citet{Gerard2018}                                                                       & cristaniguti/reads2map:0.0.1                                               \\
polyRAD        & \citet{Clark2019a}                                                                       & cristaniguti/reads2map:0.0.1                                               \\
Reads2MapApp   & Developed in this work                                                                                    & cristaniguti/reads2mapApp:0.0.1                                            \\
simuscopR      & Developed in this work                                                                                    & cristaniguti/reads2map:0.0.1                                               \\ \hline
\end{tabular}
\end{sidewaystable}

\begin{figure}
\centering
\includegraphics[width=1\textwidth]{SNPcalling_eff.png}
\caption{Venn diagrams show the number of markers identified by \texttt{freebayes}, \texttt{GATK}, and simulated (true). The intersection between the data sets represents markers with the same position in the reference genome \textit{Populus trichocarpa} version 3.0.  The Empirical data sets include markers spread across the entire reference genome. The simulations only include markers in the first 8.426 Mb of chromosome 10 (2.1\% of the genome). The mean and standard deviation of number markers are shown for the simulated data set once the simulation and SNP calling are repeated 60 times. Markers were filtered by 25\% maximum missing data and MAF 5\% in empirical and simulated data. * Number of markers common to all 60 repetitions.
}
\label{fig:snpcall}
\end{figure}


\begin{figure*}
\centering
\includegraphics[width=.9\textwidth]{filters_paper_emp.png}
\caption{The relation between filters applied (x-axis), the map size (A y-axis), and the number of markers (B y-axis) for genotype calling software used in the empirical data sets. The data sets shown in the figure contain only biallelic markers. The horizontal red line indicates the expected map size (38 cM) for the subset of the genomes used.
}\label{fig:filters_emp}
\end{figure*}


\begin{figure}
\includegraphics[width=1\textwidth]{roc10.png}
\caption{ROC curves with the true and estimated genotypes from the five families simulated with mean depth 10 and 20 and with the firsts 8.426 Mb of the chromosome 10 (37\% or 38 cM). Here only biallelic markers are considered. The specificity and sensitivity profiles consider different thresholds in the genotype probabilities for each scenario. The higher the area under the curve, the higher the genotype's probability reliability. Genotype probabilities thresholds closer to the left superior corner have a higher capacity to differentiate right and wrong genotypes.
} \label{genotype_prob1}
\end{figure}

\begin{figure}
\includegraphics[width=1\textwidth]{roc20.png}
\caption{See supplementary figure \ref{genotype_prob1} description.
} \label{genotype_prob2}
\end{figure}

\begin{figure}
\includegraphics[width=1\textwidth]{noncontxcont_paper_emp.png}
\caption{Effect of contaminant samples in the map size (A) and in the number of estimated recombination breakpoints range (B) among progeny individuals. The empirical aspen data sets presented in this figure contain multiallelic markers, the allele counts from the VCF file, and is filtered by genotype probability higher than 0.8 to keep only informative markers.
} \label{effect_contaminants_suppl}
\end{figure}

\clearpage
\bibliography{paper-refs}

\end{document}
